# Supplementary material for: Laser-Ablative Synthesis of Silicon–Iron Composite Nanoparticles for Theranostic Applications
Source: Nanomaterials (Basel). 2023 Aug 5;13(15):2256. doi: 10.3390/nano13152256 (PMC10421319; doi:10.3390/nano13152256)
Supplement: Supplementary file 1 [file nanomaterials-13-02256-s001.zip]

Archive with 1 entries (1 files):
- nanomaterials-2470152-supplementary.pdf
